# Supplementary material for: SummonChimera infers integrated viral genomes with nucleotide precision from NGS data
Source: BMC Bioinformatics. 2014 Oct 22;15(1):348. doi: 10.1186/s12859-014-0348-4 (PMC4210586; doi:10.1186/s12859-014-0348-4)
Supplement: Additional file 1: — Read Counts for Figure 1 Computational Subtraction Pipeline. Description of Dataset: Read counts for aligned and unaligned at each step of the pipeline. [file 12859_2014_348_MOESM1_ESM.xlsx]

## Sheet: Sheet1
	Salmonella		T198		T268
	Unaligned	Aligned	Unaligned	Aligned	Unaligned	Aligned
Raw Reads	2295084	NA	100353828	NA	108704072	NA
Bowtie2	NA	NA	3442598	96911230	3075597	105628475
BLAST Virus	2280538	14546	3442215	383	3075293	304
BLAST Host	14124	422	0	383	0	304
