# Supplementary material for: SummonChimera infers integrated viral genomes with nucleotide precision from NGS data
Source: BMC Bioinformatics. 2014 Oct 22;15(1):348. doi: 10.1186/s12859-014-0348-4 (PMC4210586; doi:10.1186/s12859-014-0348-4)
Supplement: Additional file 2: — SummonChimera Output for Salmonella. Description of Dataset: All reported integrations and orphan chimeras for the Salmonella data. [file 12859_2014_348_MOESM2_ESM.xlsx]

## Sheet: Sheet1
integration	same_strand	order	host_id	blast_cov	sam_cov	amb_virus	amb_host	aligned_virus	aligned_host	distance	order	blast_cov	sam_cov	amb_virus	amb_host	aligned_virus	aligned_host
0	0	HV	gi|207855516|ref|NC_011294.1|	5	0	34033-34117	2796376-2796460	33943-34117-1	2796303-2796460-0	1	VH	1	0	1-83	2796377-2796459	1-116-1	2796377-2796497-0
1	0	HV	gi|207855516|ref|NC_011294.1|	5	0	34033-34117	2796376-2796460	33943-34117-1	2796303-2796460-0	1	VH	1	0	1-87	2796377-2796463	1-108-0	2796377-2796488-1
2	0	HV	gi|207855516|ref|NC_011294.1|	5	0	34033-34117	2796376-2796460	33943-34117-1	2796303-2796460-0	1	VH	4	0	1-85	2796377-2796461	1-139-1	2796377-2796519-0
3	0	HV	gi|207855516|ref|NC_011294.1|	5	0	34033-34117	2796376-2796460	33943-34117-1	2796303-2796460-0	1	VH	11	0	1-84	2796377-2796460	1-201-1	2796377-2796572-0
4	0	HV	gi|207855516|ref|NC_011294.1|	5	0	34033-34117	2796376-2796460	33943-34117-1	2796303-2796460-0	1	VH	2	0	1-86	2796377-2796462	1-118-1	2796377-2796546-0
5	0	HV	gi|207855516|ref|NC_011294.1|	8	0	34034-34117	2796377-2796460	33913-34117-1	2796266-2796460-0	0	VH	1	0	1-83	2796377-2796459	1-116-1	2796377-2796497-0
6	0	HV	gi|207855516|ref|NC_011294.1|	8	0	34034-34117	2796377-2796460	33913-34117-1	2796266-2796460-0	0	VH	1	0	1-87	2796377-2796463	1-108-0	2796377-2796488-1
7	0	HV	gi|207855516|ref|NC_011294.1|	8	0	34034-34117	2796377-2796460	33913-34117-1	2796266-2796460-0	0	VH	4	0	1-85	2796377-2796461	1-139-1	2796377-2796519-0
8	0	HV	gi|207855516|ref|NC_011294.1|	8	0	34034-34117	2796377-2796460	33913-34117-1	2796266-2796460-0	0	VH	11	0	1-84	2796377-2796460	1-201-1	2796377-2796572-0
9	0	HV	gi|207855516|ref|NC_011294.1|	8	0	34034-34117	2796377-2796460	33913-34117-1	2796266-2796460-0	0	VH	2	0	1-86	2796377-2796462	1-118-1	2796377-2796546-0
NA	1	HV	gi|207855516|ref|NC_011294.1|	1	0	3583-3584	260928-260929	3583-3618-1	260826-260929-1
NA	1	HV	gi|207855516|ref|NC_011294.1|	1	0	31758-31759	660139-660140	31759-31859-0	660061-660139-0
NA	1	HV	gi|207855516|ref|NC_011294.1|	1	0	9320-9323	3130887-3130890	9320-9360-1	3130773-3130890-1
NA	1	HV	gi|207855516|ref|NC_011294.1|	1	0	21408-21408	3619151-3619151	21408-21570-1	3619066-3619151-1
NA	1	HV	gi|207855516|ref|NC_011294.1|	1	0	33481-33484	1724269-1724272	33481-33620-1	1724158-1724272-1
NA	1	HV	gi|207855516|ref|NC_011294.1|	1	0	24888-24888	3114737-3114737	24888-24985-0	3114601-3114737-0
NA	1	HV	gi|207855516|ref|NC_011294.1|	1	0	27871-27872	692579-692580	27872-28010-1	692472-692579-1
NA	1	HV	gi|207855516|ref|NC_011294.1|	1	0	2359-2360	3152621-3152622	2359-2439-0	3152484-3152622-0
NA	1	HV	gi|207855516|ref|NC_011294.1|	1	0	22580-22581	3118216-3118217	22581-22643-1	3118121-3118216-1
NA	1	VH	gi|207855516|ref|NC_011294.1|	1	0	9921-9922	1895588-1895589	9847-9921-1	1895589-1895679-1
NA	1	VH	gi|207855516|ref|NC_011294.1|	1	0	2295-2296	1460794-1460795	2222-2295-0	1460795-1460846-0
NA	1	VH	gi|207855516|ref|NC_011294.1|	1	0	4976-4976	4658631-4658631	4831-4976-0	4658631-4658716-0
NA	1	VH	gi|207855516|ref|NC_011294.1|	1	0	24581-24586	3332485-3332490	24472-24586-1	3332485-3332513-1
NA	1	VH	gi|207855516|ref|NC_011294.1|	1	0	10161-10162	607524-607525	10099-10161-1	607525-607645-1
NA	1	VH	gi|207855516|ref|NC_011294.1|	1	0	18704-18704	3238073-3238073	18596-18704-0	3238073-3238190-0
NA	1	VH	gi|207855516|ref|NC_011294.1|	1	0	28856-28857	2635645-2635646	28762-28857-1	2635645-2635680-1
NA	1	VH	gi|207855516|ref|NC_011294.1|	1	0	17731-17731	4125165-4125165	17603-17731-1	4125165-4125284-1
NA	1	VH	gi|207855516|ref|NC_011294.1|	1	0	20325-20326	3025314-3025315	20248-20325-0	3025315-3025415-0
NA	1	VH	gi|207855516|ref|NC_011294.1|	1	0	31317-31323	810502-810508	31218-31323-1	810502-810563-1
NA	1	VH	gi|207855516|ref|NC_011294.1|	1	0	30867-30868	377353-377354	30736-30867-1	377354-377454-1
NA	1	VH	gi|207855516|ref|NC_011294.1|	1	0	30392-30392	1843185-1843185	30297-30392-1	1843185-1843263-1
NA	0	HV	gi|207855516|ref|NC_011294.1|	1	0	12873-12876	2251473-2251476	12750-12876-0	2251395-2251476-1
NA	0	HV	gi|207855516|ref|NC_011294.1|	1	0	34035-34117	2796378-2796460	33967-34117-1	2796274-2796460-0
NA	0	HV	gi|207855516|ref|NC_011294.1|	1	0	10021-10021	1028018-1028018	9914-10021-0	1027896-1028018-1
NA	0	HV	gi|207855516|ref|NC_011294.1|	1	0	3002-3003	3340065-3340066	2855-3002-0	3339981-3340065-1
NA	0	HV	gi|207855516|ref|NC_011294.1|	1	0	17871-17881	1593128-1593138	17776-17881-1	1592999-1593138-0
NA	0	HV	gi|207855516|ref|NC_011294.1|	1	0	29304-29305	1981060-1981061	29183-29304-1	1981017-1981060-0
NA	0	HV	gi|207855516|ref|NC_011294.1|	1	0	23571-23572	1904641-1904642	23458-23571-1	1904601-1904641-0
NA	0	HV	gi|207855516|ref|NC_011294.1|	1	0	23340-23341	3255095-3255096	23239-23340-1	3255002-3255095-0
NA	0	HV	gi|207855516|ref|NC_011294.1|	1	0	28388-28388	429246-429246	28325-28388-0	429174-429246-1
NA	0	HV	gi|207855516|ref|NC_011294.1|	1	0	6800-6800	4514207-4514207	6701-6800-0	4514056-4514207-1
NA	0	VH	gi|207855516|ref|NC_011294.1|	1	0	26048-26048	928691-928691	26048-26165-0	928691-928792-1
NA	0	VH	gi|207855516|ref|NC_011294.1|	1	0	13846-13850	2734876-2734880	13850-13990-0	2734880-2734950-1
NA	0	VH	gi|207855516|ref|NC_011294.1|	1	0	33284-33290	1646535-1646541	33284-33355-0	1646535-1646668-1
NA	0	VH	gi|207855516|ref|NC_011294.1|	1	0	24923-24927	582060-582064	24927-25036-0	582064-582131-1
NA	0	VH	gi|207855516|ref|NC_011294.1|	1	0	7661-7662	2864023-2864024	7662-7760-1	2864024-2864171-0
NA	0	VH	gi|207855516|ref|NC_011294.1|	1	0	30649-30650	234069-234070	30650-30831-0	234070-234123-1
