# Supplementary material for: SummonChimera infers integrated viral genomes with nucleotide precision from NGS data
Source: BMC Bioinformatics. 2014 Oct 22;15(1):348. doi: 10.1186/s12859-014-0348-4 (PMC4210586; doi:10.1186/s12859-014-0348-4)
Supplement: Additional file 6: — SummonChimera. Description of Dataset: Contains SummonChimera source code and test data. [file 12859_2014_348_MOESM6_ESM.zip]

Archive with 14 entries (9 files):
- SummonChimera/
- SummonChimera/SummonChimeraV1/
- SummonChimera/SummonChimeraV1/bin/
- SummonChimera/SummonChimeraV1/bin/SummonChimera.pl
- SummonChimera/SummonChimeraV1/bin/test.txt
- SummonChimera/SummonChimeraV1/bin/TestSummonChimera.pl
- SummonChimera/SummonChimeraV1/Data/
- SummonChimera/SummonChimeraV1/Data/Salmonella.chimeras.blast.txt
- SummonChimera/SummonChimeraV1/Data/Salmonella.integration.txt
- SummonChimera/SummonChimeraV1/Data/temp.txt
- SummonChimera/SummonChimeraV1/lib/
- SummonChimera/SummonChimeraV1/lib/Chimera.pm
- SummonChimera/SummonChimeraV1/LICENSE.txt
- SummonChimera/SummonChimeraV1/README
