# Supplementary material for: SummonChimera infers integrated viral genomes with nucleotide precision from NGS data
Source: BMC Bioinformatics. 2014 Oct 22;15(1):348. doi: 10.1186/s12859-014-0348-4 (PMC4210586; doi:10.1186/s12859-014-0348-4)
Supplement: Additional file 6: — SummonChimera. Description of Dataset: Contains SummonChimera source code and test data. [file 12859_2014_348_MOESM6_ESM.zip › SummonChimera/SummonChimeraV1/bin/TestSummonChimera.pl]

use strict
use warnings
my $sc = `SummonChimera.pl -d 500 -v 'gi|418489681|ref|NC_019488.1|' -b ../Data/Salmonella.chimeras.blast.txt > ../Data/temp.txt`
die "SummonChimera not installed correctly\n$sc" if $?
`sort ../Data/Salmonella.integration.txt > ../Data/Salmonella.integration.sorted.txt`
`sort ../Data/temp.txt > ../Data/temp.sorted.txt`
my $diff = `diff ../Data/Salmonella.integration.sorted.txt ../Data/temp.sorted.txt`
die $diff,$/,"Output not generated properly, may need to update Perl" if $diff
`rm ../Data/*.sorted.txt ../Data/temp.txt`
print "No errors encountered when running SummonChimera.pl\n"
