# Supplementary material for: SummonChimera infers integrated viral genomes with nucleotide precision from NGS data
Source: BMC Bioinformatics. 2014 Oct 22;15(1):348. doi: 10.1186/s12859-014-0348-4 (PMC4210586; doi:10.1186/s12859-014-0348-4)
Supplement: Additional file 6: — SummonChimera. Description of Dataset: Contains SummonChimera source code and test data. [file 12859_2014_348_MOESM6_ESM.zip › SummonChimera/SummonChimeraV1/Data/Salmonella.chimeras.blast.txt]

X9HBW:02158:01200	gi|418489681|ref|NC_019488.1|	100.00	36	0	0	107	142	3583	3618	2e-14	67.6	1	HV
X9HBW:02158:01200	gi|207855516|ref|NC_011294.1|	99.05	105	0	1	4	108	260826	260929	2e-48	187	1	HV
X9HBW:02216:00974	gi|418489681|ref|NC_019488.1|	99.01	101	0	1	1	100	31859	31759	3e-48	180	1	HV
X9HBW:02216:00974	gi|207855516|ref|NC_011294.1|	100.00	79	0	0	101	179	660139	660061	4e-36	147	1	HV
X9HBW:02459:02129	gi|418489681|ref|NC_019488.1|	97.62	42	0	1	116	157	9320	9360	2e-15	71.3	1	HV
X9HBW:02459:02129	gi|207855516|ref|NC_011294.1|	98.32	119	1	1	1	119	3130773	3130890	2e-54	207	1	HV
X9HBW:02366:01136	gi|418489681|ref|NC_019488.1|	98.79	165	0	2	89	253	21408	21570	6e-82	292	1	HV
X9HBW:02366:01136	gi|207855516|ref|NC_011294.1|	100.00	86	0	0	4	89	3619066	3619151	8e-40	159	1	HV
X9HBW:02528:00959	gi|418489681|ref|NC_019488.1|	98.58	141	0	2	115	254	33481	33620	1e-68	248	1	HV
X9HBW:02528:00959	gi|207855516|ref|NC_011294.1|	95.80	119	0	4	1	118	1724158	1724272	4e-48	187	1	HV
X9HBW:01114:01497	gi|418489681|ref|NC_019488.1|	100.00	98	0	0	1	98	24985	24888	1e-48	182	1	HV
X9HBW:01114:01497	gi|207855516|ref|NC_011294.1|	98.56	139	0	2	98	236	3114737	3114601	2e-65	244	1	HV
X9HBW:01501:02015	gi|418489681|ref|NC_019488.1|	100.00	139	0	0	109	247	27872	28010	2e-71	257	1	HV
X9HBW:01501:02015	gi|207855516|ref|NC_011294.1|	100.00	108	0	0	1	108	692472	692579	4e-52	200	1	HV
X9HBW:02034:02311	gi|418489681|ref|NC_019488.1|	100.00	81	0	0	3	83	2439	2359	3e-39	150	1	HV
X9HBW:02034:02311	gi|207855516|ref|NC_011294.1|	98.58	141	0	2	82	222	3152622	3152484	1e-66	248	1	HV
X9HBW:01872:00801	gi|418489681|ref|NC_019488.1|	98.41	63	0	1	98	159	22581	22643	4e-27	110	1	HV
X9HBW:01872:00801	gi|207855516|ref|NC_011294.1|	98.97	97	0	1	1	97	3118121	3118216	6e-44	172	1	HV
X9HBW:02041:02290	gi|418489681|ref|NC_019488.1|	100.00	75	0	0	1	75	9847	9921	5e-36	139	1	VH
X9HBW:02041:02290	gi|207855516|ref|NC_011294.1|	95.74	94	0	4	76	168	1895589	1895679	1e-36	148	1	VH
X9HBW:00810:01696	gi|418489681|ref|NC_019488.1|	97.33	75	0	2	53	126	2295	2222	3e-32	126	1	VH
X9HBW:00810:01696	gi|207855516|ref|NC_011294.1|	100.00	52	0	0	1	52	1460846	1460795	3e-21	97.1	1	VH
X9HBW:02032:02288	gi|418489681|ref|NC_019488.1|	100.00	146	0	0	86	231	4976	4831	2e-75	270	1	VH
X9HBW:02032:02288	gi|207855516|ref|NC_011294.1|	100.00	86	0	0	1	86	4658716	4658631	7e-40	159	1	VH
X9HBW:01238:02202	gi|418489681|ref|NC_019488.1|	97.41	116	0	3	1	114	24472	24586	8e-53	195	1	VH
X9HBW:01238:02202	gi|207855516|ref|NC_011294.1|	96.55	29	1	0	109	137	3332485	3332513	9e-07	49.1	1	VH
X9HBW:02152:02340	gi|418489681|ref|NC_019488.1|	100.00	63	0	0	1	63	10099	10161	3e-29	117	1	VH
X9HBW:02152:02340	gi|207855516|ref|NC_011294.1|	100.00	121	0	0	64	184	607525	607645	2e-59	224	1	VH
X9HBW:01071:01543	gi|418489681|ref|NC_019488.1|	99.09	110	0	1	117	226	18704	18596	4e-53	196	1	VH
X9HBW:01071:01543	gi|207855516|ref|NC_011294.1|	99.15	118	0	1	1	117	3238190	3238073	2e-55	211	1	VH
X9HBW:01042:02119	gi|418489681|ref|NC_019488.1|	100.00	96	0	0	1	96	28762	28857	8e-48	178	1	VH
X9HBW:01042:02119	gi|207855516|ref|NC_011294.1|	100.00	36	0	0	95	130	2635645	2635680	2e-12	67.6	1	VH
X9HBW:01438:02430	gi|418489681|ref|NC_019488.1|	99.23	130	0	1	1	130	17603	17731	3e-64	233	1	VH
X9HBW:01438:02430	gi|207855516|ref|NC_011294.1|	100.00	120	0	0	130	249	4125165	4125284	1e-58	222	1	VH
X9HBW:01491:02519	gi|418489681|ref|NC_019488.1|	95.06	81	0	4	104	183	20325	20248	1e-31	124	1	VH
X9HBW:01491:02519	gi|207855516|ref|NC_011294.1|	98.06	103	0	2	1	103	3025415	3025315	2e-45	178	1	VH
X9HBW:02126:02549	gi|418489681|ref|NC_019488.1|	100.00	106	0	0	1	106	31218	31323	3e-53	196	1	VH
X9HBW:02126:02549	gi|207855516|ref|NC_011294.1|	96.83	63	1	1	100	162	810502	810563	2e-23	104	1	VH
X9HBW:01911:02182	gi|418489681|ref|NC_019488.1|	100.00	132	0	0	1	132	30736	30867	1e-67	244	1	VH
X9HBW:01911:02182	gi|207855516|ref|NC_011294.1|	99.02	102	0	1	133	234	377354	377454	2e-46	182	1	VH
X9HBW:02387:02599	gi|418489681|ref|NC_019488.1|	98.96	96	0	1	1	95	30297	30392	2e-45	171	1	VH
X9HBW:02387:02599	gi|207855516|ref|NC_011294.1|	100.00	79	0	0	95	173	1843185	1843263	4e-36	147	1	VH
X9HBW:01084:01834	gi|418489681|ref|NC_019488.1|	96.15	130	0	5	82	209	12876	12750	2e-56	207	0	HV
X9HBW:01084:01834	gi|207855516|ref|NC_011294.1|	100.00	82	0	0	4	85	2251395	2251476	1e-37	152	0	HV
X9HBW:00586:00966	gi|418489681|ref|NC_019488.1|	99.34	151	0	1	1	150	33967	34117	7e-76	272	0	HV
X9HBW:00586:00966	gi|207855516|ref|NC_011294.1|	97.37	190	1	4	68	256	2796460	2796274	3e-88	320	0	HV
X9HBW:02217:02508	gi|418489681|ref|NC_019488.1|	100.00	108	0	0	122	229	10021	9914	3e-54	200	0	HV
X9HBW:02217:02508	gi|207855516|ref|NC_011294.1|	99.19	123	0	1	1	122	1027896	1028018	3e-58	220	0	HV
X9HBW:01313:01300	gi|418489681|ref|NC_019488.1|	99.33	149	0	1	86	234	3002	2855	9e-75	268	0	HV
X9HBW:01313:01300	gi|207855516|ref|NC_011294.1|	100.00	85	0	0	1	85	3339981	3340065	3e-39	158	0	HV
X9HBW:01545:01353	gi|418489681|ref|NC_019488.1|	99.07	107	0	1	1	107	17776	17881	2e-51	191	0	HV
X9HBW:01545:01353	gi|207855516|ref|NC_011294.1|	97.89	142	0	3	97	237	1593138	1592999	7e-65	243	0	HV
X9HBW:01806:02075	gi|418489681|ref|NC_019488.1|	99.19	123	0	1	1	123	29183	29304	2e-60	220	0	HV
X9HBW:01806:02075	gi|207855516|ref|NC_011294.1|	95.56	45	1	1	124	168	1981060	1981017	2e-13	71.3	0	HV
X9HBW:00770:01075	gi|418489681|ref|NC_019488.1|	99.13	115	0	1	1	115	23458	23571	4e-56	206	0	HV
X9HBW:00770:01075	gi|207855516|ref|NC_011294.1|	95.24	42	0	2	116	156	1904641	1904601	1e-11	65.8	0	HV
X9HBW:02360:02336	gi|418489681|ref|NC_019488.1|	100.00	102	0	0	1	102	23239	23340	6e-51	189	0	HV
X9HBW:02360:02336	gi|207855516|ref|NC_011294.1|	95.79	95	0	4	103	194	3255095	3255002	3e-37	150	0	HV
X9HBW:02530:01154	gi|418489681|ref|NC_019488.1|	98.99	199	0	2	1	198	33920	34117	6e-101	355	0	HV
X9HBW:02530:01154	gi|207855516|ref|NC_011294.1|	96.83	126	1	3	115	238	2796460	2796336	3e-54	207	0	HV
X9HBW:02170:02066	gi|418489681|ref|NC_019488.1|	100.00	170	0	0	1	170	33948	34117	1e-88	315		1	0	HV
X9HBW:02170:02066	gi|207855516|ref|NC_011294.1|	98.63	146	1	1	87	232	2796460	2796316	2e-69	257	0	HV
X9HBW:01934:02366	gi|418489681|ref|NC_019488.1|	100.00	126	0	0	1	126	33992	34117	3e-64	233		1	0	HV
X9HBW:01934:02366	gi|207855516|ref|NC_011294.1|	98.46	195	2	1	43	236	2796460	2796266	7e-95	342	0	HV
X9HBW:02119:02482	gi|418489681|ref|NC_019488.1|	100.00	109	0	0	1	109	34009	34117	6e-55	202		1	0	HV
X9HBW:02119:02482	gi|207855516|ref|NC_011294.1|	99.29	140	1	0	26	165	2796460	2796321	2e-68	254	0	HV
X9HBW:01336:01729	gi|418489681|ref|NC_019488.1|	99.03	206	0	2	28	232	34117	33913	8e-105	368	0	HV
X9HBW:01336:01729	gi|207855516|ref|NC_011294.1|	99.10	111	1	0	1	111	2796350	2796460	4e-52	200	0	HV
X9HBW:01811:01214	gi|418489681|ref|NC_019488.1|	100.00	140	0	0	23	162	34117	33978	3e-72	259		1	0	HV
X9HBW:01811:01214	gi|207855516|ref|NC_011294.1|	99.06	106	1	0	1	106	2796355	2796460	2e-49	191	0	HV
X9HBW:02101:00843	gi|418489681|ref|NC_019488.1|	100.00	174	0	0	2	175	33944	34117	5e-91	322		1	0	HV
X9HBW:02101:00843	gi|207855516|ref|NC_011294.1|	99.00	100	1	0	92	191	2796460	2796361	4e-46	180	0	HV
X9HBW:02587:02242	gi|418489681|ref|NC_019488.1|	98.24	170	0	3	58	226	34117	33950	1e-82	294		1	0	HV
X9HBW:02587:02242	gi|207855516|ref|NC_011294.1|	99.29	141	1	0	1	141	2796320	2796460	9e-69	255	0	HV
X9HBW:00893:01825	gi|418489681|ref|NC_019488.1|	97.48	119	0	3	1	118	34001	34117	2e-54	200	0	HV
X9HBW:00893:01825	gi|207855516|ref|NC_011294.1|	95.08	122	1	5	34	152	2796460	2796341	2e-48	187	0	HV
X9HBW:01552:01730	gi|418489681|ref|NC_019488.1|	98.26	172	0	3	2	173	33949	34117	1e-83	298	0	HV
X9HBW:01552:01730	gi|207855516|ref|NC_011294.1|	96.91	162	1	4	89	250	2796460	2796303	1e-72	268	0	HV
X9HBW:01348:01327	gi|418489681|ref|NC_019488.1|	99.18	122	0	1	1	122	33997	34117	6e-60	219	0	HV
X9HBW:01348:01327	gi|207855516|ref|NC_011294.1|	96.97	132	1	3	38	169	2796460	2796332	8e-58	219	0	HV
X9HBW:01761:02653	gi|418489681|ref|NC_019488.1|	98.61	144	0	2	1	144	33976	34117	2e-70	254	0	HV
X9HBW:01761:02653	gi|207855516|ref|NC_011294.1|	96.77	124	1	3	60	183	2796460	2796340	3e-53	204	0	HV
X9HBW:02219:01202	gi|418489681|ref|NC_019488.1|	99.43	176	0	1	1	176	33943	34117	7e-90	318	0	HV
X9HBW:02219:01202	gi|207855516|ref|NC_011294.1|	98.20	111	1	1	92	202	2796460	2796351	6e-50	193	0	HV
X9HBW:01550:00787	gi|418489681|ref|NC_019488.1|	96.88	64	0	2	73	134	28388	28325	4e-26	106	0	HV
X9HBW:01550:00787	gi|207855516|ref|NC_011294.1|	100.00	73	0	0	1	73	429174	429246	6e-33	135	0	HV
X9HBW:01591:02265	gi|418489681|ref|NC_019488.1|	99.01	101	0	1	152	252	6800	6701	4e-48	180	0	HV
X9HBW:01591:02265	gi|207855516|ref|NC_011294.1|	100.00	152	0	0	1	152	4514056	4514207	2e-76	281	0	HV
X9HBW:01909:01646	gi|418489681|ref|NC_019488.1|	100.00	118	0	0	4	121	26165	26048	8e-60	219	0	VH
X9HBW:01909:01646	gi|207855516|ref|NC_011294.1|	100.00	102	0	0	121	222	928691	928792	9e-49	189	0	VH
X9HBW:01534:01597	gi|418489681|ref|NC_019488.1|	100.00	141	0	0	1	141	13990	13850	1e-72	261	0	VH
X9HBW:01534:01597	gi|207855516|ref|NC_011294.1|	98.61	72	0	1	145	216	2734880	2734950	7e-30	126	0	VH
X9HBW:01979:00586	gi|418489681|ref|NC_019488.1|	97.22	72	0	2	1	70	33355	33284	2e-30	121	0	VH
X9HBW:01979:00586	gi|207855516|ref|NC_011294.1|	99.25	134	0	1	64	196	1646535	1646668	2e-64	241	0	VH
X9HBW:02353:02317	gi|418489681|ref|NC_019488.1|	95.80	119	0	5	38	154	1	116	2e-50	187		1	0	VH
X9HBW:02353:02317	gi|207855516|ref|NC_011294.1|	99.17	121	0	1	1	120	2796497	2796377	3e-57	217	0	VH
X9HBW:02171:02154	gi|418489681|ref|NC_019488.1|	95.58	113	0	5	1	113	108	1	3e-47	176	0	VH
X9HBW:02171:02154	gi|207855516|ref|NC_011294.1|	96.55	116	0	4	27	142	2796377	2796488	5e-49	189	0	VH
X9HBW:00613:01958	gi|418489681|ref|NC_019488.1|	97.30	111	0	3	1	109	25036	24927	7e-50	185	0	VH
X9HBW:00613:01958	gi|207855516|ref|NC_011294.1|	98.55	69	0	1	113	181	582064	582131	3e-28	121	0	VH
X9HBW:01050:01814	gi|418489681|ref|NC_019488.1|	98.00	100	0	2	148	246	7662	7760	7e-46	172	0	VH
X9HBW:01050:01814	gi|207855516|ref|NC_011294.1|	99.32	148	0	1	1	147	2864171	2864024	4e-72	267	0	VH
X9HBW:02603:02620	gi|418489681|ref|NC_019488.1|	98.02	101	0	2	51	150	1	100	1e-46	174	0	VH
X9HBW:02603:02620	gi|207855516|ref|NC_011294.1|	99.26	135	0	1	1	135	2796510	2796377	4e-65	243	0	VH
X9HBW:01530:01796	gi|418489681|ref|NC_019488.1|	97.30	111	0	3	1	110	109	1	6e-50	185	0	VH
X9HBW:01530:01796	gi|207855516|ref|NC_011294.1|	96.95	131	0	4	26	154	2796377	2796505	3e-57	217	0	VH
X9HBW:01690:00709	gi|418489681|ref|NC_019488.1|	98.58	141	0	2	33	173	1	139	8e-69	248		1	0	VH
X9HBW:01690:00709	gi|207855516|ref|NC_011294.1|	99.15	117	0	1	1	117	2796492	2796377	5e-55	209	0	VH
X9HBW:02093:01164	gi|418489681|ref|NC_019488.1|	99.02	102	0	1	66	167	1	101	8e-49	182	0	VH
X9HBW:02093:01164	gi|207855516|ref|NC_011294.1|	97.95	146	0	3	5	150	2796519	2796377	3e-67	250	0	VH
X9HBW:01918:01777	gi|418489681|ref|NC_019488.1|	100.00	101	0	0	24	124	1	101	1e-50	187		1	0	VH
X9HBW:01918:01777	gi|207855516|ref|NC_011294.1|	100.00	107	0	0	1	107	2796483	2796377	8e-52	198	0	VH
X9HBW:01704:00802	gi|418489681|ref|NC_019488.1|	100.00	109	0	0	18	126	1	109	4e-55	202		1	0	VH
X9HBW:01704:00802	gi|207855516|ref|NC_011294.1|	100.00	101	0	0	1	101	2796477	2796377	2e-48	187	0	VH
X9HBW:01533:02284	gi|418489681|ref|NC_019488.1|	97.41	116	0	3	3	118	113	1	9e-53	195		1	0	VH
X9HBW:01533:02284	gi|207855516|ref|NC_011294.1|	99.15	118	0	1	35	152	2796377	2796493	1e-55	211	0	VH
X9HBW:00239:01913	gi|418489681|ref|NC_019488.1|	98.03	203	0	4	15	215	1	201	3e-99	350		1	0	VH
X9HBW:00239:01913	gi|207855516|ref|NC_011294.1|	97.96	98	0	2	1	98	2796472	2796377	1e-42	169	0	VH
X9HBW:01893:02393	gi|418489681|ref|NC_019488.1|	99.21	127	0	1	95	221	1	126	1e-62	228	0	VH
X9HBW:01893:02393	gi|207855516|ref|NC_011294.1|	98.88	178	0	2	1	178	2796552	2796377	4e-87	316	0	VH
X9HBW:02617:02300	gi|418489681|ref|NC_019488.1|	99.38	162	0	1	50	211	1	161	5e-82	292	0	VH
X9HBW:02617:02300	gi|207855516|ref|NC_011294.1|	100.00	133	0	0	1	133	2796509	2796377	5e-66	246	0	VH
X9HBW:01907:02247	gi|418489681|ref|NC_019488.1|	100.00	143	0	0	23	165	1	143	8e-74	265		1	0	VH
X9HBW:01907:02247	gi|207855516|ref|NC_011294.1|	100.00	106	0	0	1	106	2796482	2796377	4e-51	196	0	VH
X9HBW:01559:01717	gi|418489681|ref|NC_019488.1|	99.10	111	0	1	49	158	1	111	7e-54	198	0	VH
X9HBW:01559:01717	gi|207855516|ref|NC_011294.1|	100.00	132	0	0	1	132	2796508	2796377	1e-65	244	0	VH
X9HBW:01506:00477	gi|418489681|ref|NC_019488.1|	99.33	150	0	1	53	201	1	150	2e-75	270	0	VH
X9HBW:01506:00477	gi|207855516|ref|NC_011294.1|	100.00	136	0	0	1	136	2796512	2796377	1e-67	252	0	VH
X9HBW:01237:00849	gi|418489681|ref|NC_019488.1|	100.00	146	0	0	20	165	1	146	2e-75	270		1	0	VH
X9HBW:01237:00849	gi|207855516|ref|NC_011294.1|	100.00	103	0	0	1	103	2796479	2796377	2e-49	191	0	VH
X9HBW:02349:00739	gi|418489681|ref|NC_019488.1|	99.12	114	0	1	114	226	1	114	2e-55	204	0	VH
X9HBW:02349:00739	gi|207855516|ref|NC_011294.1|	99.49	197	0	1	1	197	2796572	2796377	2e-99	357	0	VH
X9HBW:01239:00832	gi|418489681|ref|NC_019488.1|	99.45	182	1	0	1	182	30831	30650	1e-93	331	0	VH
X9HBW:01239:00832	gi|207855516|ref|NC_011294.1|	98.15	54	0	1	183	235	234070	234123	7e-20	93.5	0	VH
X9HBW:01002:01388	gi|418489681|ref|NC_019488.1|	96.69	121	0	4	94	213	1	118	1e-53	198	0	VH
X9HBW:01002:01388	gi|207855516|ref|NC_011294.1|	97.69	173	0	4	8	179	2796546	2796377	2e-80	294	0	VH
X9HBW:01497:01403	gi|418489681|ref|NC_019488.1|	95.87	121	0	5	40	159	1	117	1e-51	191		1	0	VH
X9HBW:01497:01403	gi|207855516|ref|NC_011294.1|	98.40	125	0	2	1	125	2796499	2796377	8e-58	219	0	VH
